# Supplementary material for: Redefining the specificity of phosphoinositide-binding by human PH domain-containing proteins
Source: Nat Commun. 2021 Jul 15;12:4339. doi: 10.1038/s41467-021-24639-y (PMC8282632; doi:10.1038/s41467-021-24639-y)
Supplement: Supplementary file 7 — Supplementary Data 4 [file 41467_2021_24639_MOESM7_ESM.xlsx]

## Sheet: Sheet2
PROTEIN ID	PC			PI(3,4,5)P3			PI(4,5)P2			PI(3,4)P2			PI(3,5)P2			PI(3)P			PI(4)P			PI(5)P
	EXP 1	EXP 2	EXP 3	EXP 1	EXP 2	EXP 3	EXP 1	EXP 2	EXP 3	EXP 1	EXP 2	EXP 3	EXP 1	EXP 2	EXP 3	EXP 1	EXP 2	EXP 3	EXP 1	EXP 2	EXP 3	EXP 1	EXP 2	EXP 3
ARHGAP27	83	5	66				176	306	527
ARHGEF19	29	59	93							301	215	111
ARHGEF28/ RGNEF	13	95	89							120	200	115
DDEF2/ASAP2	132	54	73	226	220	393
DDEFL1/ASAP3	98	52	44	361	157	383
DNM1	95	68	74	148	378	127
DNM3	53	6	61	308	236	402
FGD1	88	42	94				137	217	180
FGD2	20	106	43	121	170	179
FGD3	41	9	104	444	230	229
GAB3	13	5	15	583	512	624
GAB4	44	60	58	793	502	701
MCF2L2	23	104	29	378	158	779
MPRIP	88	99	94				165	229	367
OSBPL11	50	95	60							172	166	201
PLCH2	47	92	40				189	258	130
PLEKHG3	41	31	80	189	167	336
PRKD1	34	99	62				139	169	266
SH2B1	78	85	61							470	415	172
PSD3	25	29	31	78	91	40	69	102	83	73	97	33	22	24	10	71	50	39	97	84	96	78	32	69
ADAP2/ CENTA2	64	17	0	623	421	474	93	104	125
CYTH3	-50	2	54	811	448	459	47	84	51
DOK5	7	27	89	6	29	88	14	66	92	2	32	60	114	95	-45	60	59	51	98	20	-38	59	58	76
DOK6	12	80	16	32	91	-14	51	-7	-28	96	26	-24	87	62	-3	20	45	46	54	0	32	-20	46	38
FERMT1	28	74	96	39	86	94	45	-1	14	28	48	29	1	85	-15	-2	38	10	101	-16	24	-17	34	-32
GRB10	98	81	45	82	98	99	88	84	96	18	98	44	44	48	41	86	89	39	-21	96	7	-24	96	97
ICEF1	97	74	2	7	74	-4	98	93	20	61	26	11	-8	-4	3	28	67	-6	-20	12	37	-24	62	-28
PLEKHA4	40	39	72	15	85	17	22	19	-39	4	86	24	38	1	-1	-15	94	30	36	30	29	67	85	90
PSCD1/CYTH1	-45	13	-5	-18	24	5	-2	26	33	48	21	74	62	3	12	91	-7	91	22	-23	48	33	61	70
PSCD4/CYTH4	67	52	3	548	406	420	2	49	-8
RASA4	48	2	48	91	53	15	28	85	25	-3	85	12	24	6	27	19	82	98	35	3	79	-27	30	86
Supplementary Data 4. Lipid-SiMPull assay data for validation of RFC prediction of PIP binding.
Human PH-domain containing proteins predicted to bind (20, top list) or do not bind PIPs (11, bottom list) were assayed against PIP vesicles shown.
The number of EGFP spots after subtracting background for each assay is listed. The results of three independent experiments are shown.
Results above the threshold of binding (100) are highlighted.
