# Supplementary material for: Redefining the specificity of phosphoinositide-binding by human PH domain-containing proteins
Source: Nat Commun. 2021 Jul 15;12:4339. doi: 10.1038/s41467-021-24639-y (PMC8282632; doi:10.1038/s41467-021-24639-y)
Supplement: Supplementary file 9 — Source Data [file 41467_2021_24639_MOESM9_ESM.zip]

Archive with 5 entries (4 files):
- Source_Data_rev.xlsx
- __MACOSX/
- __MACOSX/._Source_Data_rev.xlsx
- Source_Data_uncropped blots_rev.pdf
- __MACOSX/._Source_Data_uncropped blots_rev.pdf
