# Supplementary material for: Redefining the specificity of phosphoinositide-binding by human PH domain-containing proteins
Source: Nat Commun. 2021 Jul 15;12:4339. doi: 10.1038/s41467-021-24639-y (PMC8282632; doi:10.1038/s41467-021-24639-y)
Supplement: Supplementary file 9 — Source Data [file 41467_2021_24639_MOESM9_ESM.zip › Source_Data_rev.xlsx]

## Sheet: Figure 1c
PROTEIN Name	LIPID		Image # counts															AVERAGES	S.D.	SE	N
ITK	PI(3,4,5)P3	GFP#	442	414	348	228	303	315	307	349	207	138	281					302.909	88.5962	26.7128	11
		DID#	796	695	546	692	758	718	772	732								713.625	76.934	27.2003	8
	PI(4,5)P2	GFP#	94	26	11	-14	-49	-75	-23	-71	37	72	-59	83				2.66667	60.4999	17.4648	12
		DID#	604	809	844	594	719	574	779									703.286	112.154	42.3903	7
	PI(3,4)P2	GFP#	57	5	-12	35	-11	6	20	-9	-6	-6	10					8.09091	21.7553	6.55945	11
		DID#	757		699	618	477		510	562								603.833	108.958	44.4818	6
	PI(3,5)P2	GFP#	106	40	59	72	82	72	15	6	17	62						53.1	32.6716	10.3317	10
		DID#	677	723	727	632	694	621	685	708	703							685.556	37.263	12.421	9
	PI(3)P	GFP#	-22	-30	-45	-24	-35	-17	-58	-25	-49	-31	-11					-31.5455	14.2293	4.29029	11
		DID#	580		526	710	691	644	759									651.667	86.5533	35.3352	6
	PI(4)P	GFP#	-23	-4	-28	108	-25	-29	20	-5	-1	-6	-12	-24				-2.41667	37.6236	10.861	12
		DID#	671	869	808	877	896	812	749	912	894	771	663	725				803.917	88.3109	25.4932	12
	PI(5)P	GFP#	19	13	35	9	7	12	-12	26	10	12	-2					11.7273	12.5864	3.79495	11
		DID#	928	895	744	896	713	690	548	827	1003							804.889	142.591	47.5302	9
	PC	GFP#	9	-1	24	16	-3	-11	-5	-16	-7	9	-4	-2				0.75	11.5532	3.33513	12
		DID#	700	774	706	785	656	619	778	815		618	576		769			708.727	81.5881	24.5997	11
EXOC8	PI(3,4,5)P3	GFP#	34	46	23	47	53	41	23	22	54	71	98	54	29	34	17	43.0667	21.4725	5.54417	15
		DID#	761	665	812	733	796	693	693	720	775	802	817					751.545	53.6514	16.1765	11
	PI(4,5)P2	GFP#	398	406	294	396	353	228	320	276	352	366	288	287	417	426	337	342.933	59.5932	15.3869	15
		DID#	900	918	914	953	977	958	738	808	625	781	751					847.545	113.6	34.2518	11
	PI(3,4)P2	GFP#	35	34	20	14	-9	29	31	55	27	26	78	85	11	46		34.4286	25.1785	6.72923	14
		DID#	752	652	788	548	557	580	713	654	729							663.667	87.9986	29.3329	9
	PI(3,5)P2	GFP#	54	42	49	43	24	50	54	56	54	58	52	21	31	18	47	43.5333	13.4953	3.48448	15
		DID#	765	525	555	710	751	924	671	885	727	709	751	814				732.25	115.893	33.4556	12
	PI(3)P	GFP#	17	105	135	50	96	99	111	92	95	102	75	-10	86	8	37	73.2	42.6367	11.0087	15
		DID#	904	852	776	762	833	753	619	836	916	707						795.8	91.1797	28.8335	10
	PI(4)P	GFP#	-9	7	17	10	20	16	25	43	48	25	-3	27	55			21.6154	18.8571	5.23002	13
		DID#	831	673	633	629	690	970	702	652	677	885						734.2	118.221	37.3847	10
	PI(5)P	GFP#	56	36	62	21	51	29	35	16	51	39	36	36				39	13.8236	3.99052	12
		DID#	583	806	793	788	804	752	819	752	676	524	611	512	567	592		684.214	115.154	30.7761	14
	PC	GFP#	62	-27	96	-16	66	29	46	36	-7	29						31.4	38.9934	12.3308	10
		DID#	885	828	800	836	829	794	666	833	676	822						796.9	70.7035	22.3584	10
DEF6	PI(3,4,5)P3	GFP#	0	14	58	63	34	5	39	36	19	22	9	31	32	32	22	27.7333	17.7461	4.58202	15
		DID#	823	826	804	707	747	747	782	701	753	769	775					766.727	41.5093	12.5155	11
	PI(4,5)P2	GFP#	-5	5	5	10	19	27	33	43	45	58	61	62				30.25	23.6955	6.84031	12
		DID#	832		609	837	702	606	509	666	549	579	697	803				671.727	114.113	34.4064	11
	PI(3,4)P2	GFP#	368	53	66	222	35	100	177	226	269	262	220					181.636	105.829	31.9088	11
		DID#	766	778	619	405	619	539	797	652								646.875	133.974	47.3669	8
	PI(3,5)P2	GFP#	13	-29	31	17	28	9	73	39	99	-8	8	10	-29			20.0769	36.0612	10.0016	13
		DID#	641	678	664	683	756	758	726	718	643	597	730	638	648			683.077	50.5247	14.013	13
	PI(3)P	GFP#	-20	8	8	-15	-16	-14	-17	19	-13	-5	6					-5.36364	13.2987	4.0097	11
		DID#	699	563	541	497	553	788	802	746	846							670.556	132.593	44.1975	9
	PI(4)P	GFP#	65	38	71	80	68	94	91	65	25	35	73					64.0909	22.5187	6.78964	11
		DID#	854	790	807	760	891	832	761	897	570							795.778	98.5137	32.8379	9
	PI(5)P	GFP#	76	16	25	47	54	8	52	65	6	39	-19					33.5455	28.8353	8.69416	11
		DID#	659	710	628	657	560	636	673	755	743	582	472	665				645	79.1696	22.8543	12
	PC	GFP#	38	50	56	56	51	31	64	66	66	51	70	56				54.5833	11.5637	3.33816	12
		DID#	734	511	674	857	553	614	439	788	878	696						674.4	146.142	46.2143	10
ARHGEF7	PI(3,4,5)P3	GFP#	-19	33	87	-7	47	38	-58	25	51	131						32.8	53.4515	16.9029	10
		DID#	605	542	538	907	732	631	725	698								672.25	121.5	42.9567	8
	PI(4,5)P2	GFP#	96	37	89	107	44	41	102	76	81	3	77	59				67.6667	31.3146	9.03976	12
		DID#	726	525	667	618	637	743	918	792	798	667						709.1	110.948	35.0848	10
	PI(3,4)P2	GFP#	79	136	89	37	142	79	129	115	76	101						98.3	32.7382	12.6949	10
		DID#	1067	865	821	871	782	848	927	902	825	645						855.3	107.614	26.1514	10
	PI(3,5)P2	GFP#	265	447	308	399	432	364	325	422	344	339	286					357.364	60.9791	26.8904	11
		DID#	843	724	611	807	760	759	813	762	778	739						759.6	63.3968	15.9395	10
	PI(3)P	GFP#	83	88	65	87	70	70	58	68	-20	18	74	61	72	79	72	63	28.2969	7.30623	15
		DID#	904	852	776	762	833	753	619	836	916	707	660	791	772	737		779.857	84.9225	22.6965	14
	PI(4)P	GFP#	70	29	26	76	33	111	119	45	57	66	69	42	119	89	66	67.8	30.9428	7.9894	15
		DID#	856	828	902	806	836	907	843	680								832.25	70.7445	25.012	8
	PI(5)P	GFP#	51	16	14	-1	10	13	8	50	-1	4	-2					14.7273	18.7675	5.65861	11
		DID#	784	854	746	747	902	861	727	861								810.25	66.7955	23.6158	8
	PC	GFP#	2	8	-17	-28	-3	-42	-15	-9	-16	0						-12	15.0407	5.27088	10
		DID#	806	835	735	819	817	782	817									801.571	33.4956	15.5164	7
ARHGEF16	PI(3,4,5)P3	GFP#	-46	-4	-34	-10	17	-37	6	-21	-57	-14	-46	-47	-50			-26.3846	23.7049	6.57456	13
		DID#	780	837	594	683	677	696	668	652								698.375	76.107	26.9079	8
	PI(4,5)P2	GFP#	52	-11	-19	21	25	-12	-14	13	3	8	53	9				10.6667	24.0429	6.94058	12
		DID#	930	803	777	710	752	501	761	738								746.5	119.349	42.1964	8
	PI(3,4)P2	GFP#	105	26	75	37	40	49	25	22	33	21						43.3	27.0516	8.55447	10
		DID#	752	604	771	532	712	749	690	749								694.875	84.5331	29.887	8
	PI(3,5)P2	GFP#	23	7	70	61	57	29	76	59	59	6	67	34				45.6667	24.6478	7.11521	12
		DID#	719	619		845	800	531	762	721	676	788						717.889	97.6172	32.5391	9
	PI(3)P	GFP#	272	129	180	254	262	189	144	147	185	91	232					189.545	59.48	17.9339	11
		DID#	819	562	727	773	680	762	849									738.857	95.8635	36.233	7
	PI(4)P	GFP#	45	-12	22	-18	-12	15	-17	-16	-18	-19	9	-6				-2.25	20.5211	5.92392	12
		DID#	714	578	638	606	581	631	592	594	678	651	401					605.818	80.1846	24.1766	11
	PI(5)P	GFP#	33	120	-11	-47	-45	60	12	108	42	98	18	115	74	133		50.7143	60.3368	16.1257	14
		DID#	652	700	782	609	789	734	767	741	768	650	770					723.818	61.919	18.6693	11
	PC	GFP#	39	24	37	3	62	8	30	18	32	13	85	-2				29.0833	25.0071	7.21893	12
		DID#	883	628	796	798	745	774	727	671	695	798						751.5	74.2896	23.4924	10
CNKSR1	PI(3,4,5)P3	GFP#	60	52	20	28	21	5	-1	26	14	0	14	11	0	-30		15.7143	22.5096	6.01594	14
		DID#	583	828	759	864		662	630	559	716	732						703.667	104.782	34.9273	9
	PI(4,5)P2	GFP#	48	44	11	50	10	22	60	66	7	47	26					35.5455	21.0635	6.3509	11
		DID#	590	714	607	615	638	693	739	650	660							656.222	50.5415	16.8472	9
	PI(3,4)P2	GFP#	74	-17	125	-19	44	54	36	52	20	56	33					41.6364	40.1977	12.1201	11
		DID#	941	594	800	852	580	805	704	722	708	736	776	685				741.917	102.08	29.4679	12
	PI(3,5)P2	GFP#	42	-18	-2	33	22	22	-10	21	-5	-27	-13	10	-13	16		5.57143	20.9458	5.59799	14
		DID#	692	566	512	580	536	566	584									576.571	56.9059	21.5084	7
	PI(3)P	GFP#	70	-33	38	53	37	-17	37	39	-24	2						20.2	35.4175	11.2	10
		DID#	728	872	743	594	737	669	904									749.571	108.165	40.8824	7
	PI(4)P	GFP#	119	103	95	170	256	87	283	251	256	170						179	76.6783	24.2478	10
		DID#	717	511	477	869	918	752	807									721.571	169.666	64.1278	7
	PI(5)P	GFP#	71	15	50	13	27	32	46	36	106	114	117	67				57.8333	37.3846	10.792	12
		DID#	817	610	696	715	763	705										717.667	69.5001	28.3733	6
	PC	GFP#	74	-55	-8	-53	114	135	54	30	92	144	74	106				58.9167	67.8695	19.5922	12
		DID#	605	542	538	907	732	631	725	698								672.25	121.5	42.9567	8
ARHGEF9	PI(3,4,5)P3	GFP#	86	23	61	-29	-34	-60	54	-68	18	45	70					15.0909	54.3387	16.3837	11
		DID#	725	719	719	708	719	678	699									709.571	16.4099	6.20237	7
	PI(4,5)P2	GFP#	35	-10	33	-5	24	14	29	42	26	99						28.7	29.9186	9.46109	10
		DID#	817	879	683	823	668	759	702	813	779							769.222	72.0604	24.0201	9
	PI(3,4)P2	GFP#	1	25	39	29	59	98	96	116	87	112	111					70.2727	41.0587	12.3797	11
		DID#	641	728	763	675	668	653	634	693	846	541	658	772	862			702.615	89.5345	24.8324	13
	PI(3,5)P2	GFP#	38	41	32	62	65	45	1	-17	51	-7						31.1	28.8885	9.13534	10
		DID#	677	723	727	632	694	621	685	708	703							685.556	37.263	12.421	9
	PI(3)P	GFP#	40	80	79	89	13	93	111	4	19	56	5					53.5455	39.1161	11.794	11
		DID#	649	606	613	705	713	643	757	887	608	666	690	669	685	656	658	680.333	70.4432	18.1883	15
	PI(4)P	GFP#	35	40	12	36	40	23	35	1	40	14						27.6	14.1358	4.47015	10
		DID#	554	569	503	501	597	600	556	514	511	582	523					546.364	37.6252	11.3444	11
	PI(5)P	GFP#	543	597	686	609	448	485	611	734	556	506						577.5	88.7259	28.0576	10
		DID#	573	530		653	624	682	628	665	709	734						644.222	64.2102	21.4034	9
	PC	GFP#	113	46	28	-1	37	-5	46	9	20	1						29.4	34.9895	11.0647	10
		DID#	702	610	646	780	806	749	732	655	725	617	776	792				715.833	69.3159	20.0098	12

## Sheet: FIgure 3 
	Figure 3b											Figure 3c / EGFP-PH										Figure 3c / PH-EGFP											Figure 3d
	EGFP											EGFP										EGFP											EGFP
	PI(3,4,5)P3	PI(4,5)P2	PI(3,4)P2	PI(3,5)P2	PI(3)P	PI(4)P	PI(5)P	PA	PC			PI(3,4,5)P3	PI(4,5)P2	PI(3,4)P2	PI(3,5)P2	PI(3)P	PI(4)P	PI(5)P	PC			PI(3,4,5)P3	PI(4,5)P2	PI(3,4)P2	PI(3,5)P2	PI(3)P	PI(4)P	PI(5)P	PC				DH-PH			N-term + PH			deltaPH			deltaN
	-13	452	87	312	23	52	14	11	-9			166	114	169	17	-9	71	222	120			4	168	0	53	69	141	37	123				PI(4,5)P2	PI(3,5)P2	PC	PI(4,5)P2	PI(3,5)P2	PC	PI(4,5)P2	PI(3,5)P2	PC	PI(4,5)P2	PI(3,5)P2	PC
	-15	587	16	251	11	36	-1	47	-5			135	186	137	7	23	192	157	-1			73	207	26	50	50	-3	30	77				138	27	62	151	186	55	13	2	18	23	-13	14
	-14	503	-2	237	-6	17	-28	37	21			122	201	82	0	39	143	187	65			68	198	20	10	50	14	51	34				200	33	5	191	128	117	-28	53	1	25	-38	60
	1	345	90	216	97	64	-20	13	0			125	198	138	-11	59	165	165	29			79	202	67	3	42	72	25	57				139	28	35	183	111	121	28	3	-6	-5	-6	1
	-5	498	87	209	13	88	-9	48	16			156	219	135	-15	18	167	182	85			28	204	77	-5	53	100	47	20				272	41	4	192	175	77	38	0	32	-45	5	28
	47	405	128	346	38	62	-4	40	18			131	195	164	-12	29	142	172	100			9	110	58	25	17	90	40	15				258	93	-2	146	159	47	32	-8	50	-34	25	-13
	51	475	19	318	45	92	-21	42	18			92	157	170	44	-12	164	119	15			3	128	54	51	-8	87	84	17				231	-19	-12	222	225	104	-1	-33	41	-29	-22	0
	-4	403	-4	305	61	28	-4	41	17			120	155	125	44	64	29	63	53			75	135	30	63	80	115	29	41				187	90	-9	207	200	48	-15	-28	39	14	-8	-23
	1	413	-12	318	8	54	-3	32	30			124	195	175	28	34	114	143	-4			63	190	8	80	14	37	37	51				190	83	-9	248	117	106	43	-32	38	21	-8	24
	-9	524	-4	334	62	38	2	19	26			123	223	141	38	-14	167	107	85			27	125	58	38	8	40	15	-4				161	47	30	112	93	77	60	-22	50	21	30	49
		391	4	319	20	93	-23	23	11				170	167	41	41	100					46	194		35	9	2						149	62	-6	122	168	76	48	13	32	22	29	30
		472		350			9	22						142							N	11	11	10	11	11	11	10	10									63	44		2			32
		575						14			N	10	11	12	11	11	11	10	10		Average	43.1818	169.182	39.8	36.6364	34.9091	63.1818	39.5	43.1									38	54
		496						27			Average	129.4	183	145.417	16.4545	24.7273	132.182	151.7	54.7		SE	9.05119	11.2491	8.34106	7.94444	8.54023	14.5307	5.95586	11.5945			Average	192.5	48.5	9.8	177.4	156.2	77.4167	26.3333	-5.2	27	1.3	-0.6	18.3636
		482									SE	6.42253	9.59735	7.56333	7.15461	8.15987	14.7899	14.4276	13.7623													SE	15.2398	10.9608	7.74281	13.8678	13.5029	8.27872	8.12528	8.27688	6.0603	8.65775	7.18672	7.66962
N	10	15	11	12	11	11	12	14	11													Figure 3c / PH-EGFP										N	10	10	10	10	10	12	12	10	11	10	10	11
Average	4	468.067	37.1818	292.917	33.8182	56.7273	-7.33333	29.7143	13			Figure 3c / EGFP-PH										DiD
SE	7.7201	17.5186	15.144	14.5787	9.13616	7.88104	3.80656	3.46002	3.78754			DiD										PI(3,4,5)P3	PI(4,5)P2	PI(3,4)P2	PI(3,5)P2	PI(3)P	PI(4)P	PI(5)P	PC				DH-PH			N-term + PH			deltaPH			deltaN
	Figure 3b											PI(3,4,5)P3	PI(4,5)P2	PI(3,4)P2	PI(3,5)P2	PI(3)P	PI(4)P	PI(5)P	PC			951	866	882	905	894	910	881	892				PI(4,5)P2	PI(3,5)P2	PC	PI(4,5)P2	PI(3,5)P2	PC	PI(4,5)P2	PI(3,5)P2	PC	PI(4,5)P2	PI(3,5)P2	PC
	DiD											928	907	904	901	899	959	856	800			893	886	934	918	889	903	892	915				863	922	880	908	949	871	780	756	950	766	927	916
	PI(3,4,5)P3	PI(4,5)P2	PI(3,4)P2	PI(3,5)P2	PI(3)P	PI(4)P	PI(5)P	PA	PC			892	707	882	859	843	922	893	797			879	877	923	923	909	917	900	843				845	887	897	868	912	881	861	844	944	862	872	905
	876	1058	890	734	963	895	707	971	1062			899	824	894	876	881	981	930	793			905	877	913	921	900	938	926	892				834	852	896	880	911	801	823	892	946	853	830	928
	898	1018	886	770	957	888	655	939	929			797	864	935	889	865	960	901	781			867	898	871	936	882	886	892	826				821	936	891	883	917	873	855	859	958	820	895	928
	852	1031	861	724	939	774	674	915	969			870	844	917	865	871	940	854	800			872	902	860	892	900	946	869	867				920	944	886	848	917	836	838	909	828	861	882	893
	673	970	852	707	994	805	739	1039	928			919	858	857	850	900	926	874	866			870	907	884	931	882	990	869	869				930	911	824	904	941	872	798	917	878	841	941	720
	860	1038	934	716	974	887	769	992	903			962	835	947	882	868	934	909	835			891	931	901	912	892	969	874	846				818	950	803	840	869	894	798	911	874	903	890	925
	809	1034	828	800	982	917	786	964	963			844	921	920	869	845	938	819	851			837	902	868	925	854	967	869	845				873	972	762	855	892	885	778	874	901	853	931	964
	938	989	865	737	936	913	809	924	888			922	892	938	847	821	934	821	841				864	866	880	860	947	921	829				918	927	663	809	919	884	783	925	929	831	920	903
	902	996	897	769	970	753	756	965	899			934	840	868	837	852	914	889	832						941	861								944	858	835	851	723	913	893		851	858	903
	828	1001	836	750	1000	877		1030	891				843		820						N	9	10	10	11	11	10	10	10										923			832		892
	904	991	853	729	1001			860	836		N	10	11	10	11	10	10	10	10		Average	885	891	890.2	916.727	883.909	937.3	889.3	862.4			Average	869.111	924.5	836	863	907.8	852	831.818	878	912	843	894.6	897.909
			856	742				1039			Average	896.7	848.636	906.2	863.182	864.5	940.8	874.6	819.6		SE	10.4841	6.59798	8.22976	5.56955	5.50942	10.435	6.6834	9.41181			SE	14.6633	10.8814	24.0148	9.9655	9.48894	16.8054	15.5685	15.8528	14.8165	10.1247	11.243	18.8421
			755					1045			SE	15.3587	17.0103	9.67907	7.17042	7.9362	6.41838	11.6573	9.10702													N	9	10	10	10	10	10	10	10	9	11	10	11
N	10	10	12	11	10	9	8	12	10
Average	854	1012.6	859.417	743.455	971.6	856.556	736.875	973.583	926.8
SE	23.5188	8.67973	12.6721	8.2024	7.38347	20.699	19.1642	16.8192	19.3642

## Sheet: Figure 4b
PI(4,5)P2 Binding
	EGFP
	wtXPLN	K342E	R345A	R345D	K348E	R376A	H427D	R345A/R376A	K342E-K348E	R345D/R376D	R345D/H427D	R345A/R376A/H427D
	535	556	428	193	276	478	258	637	44	67	40	84
	433	468	395	259	173	514	255	570	21	107	142	87
	491	557	453	249	184	432	213	596	18	64	54	75
	454	631	400	290	354	463	319	723	96	22	33	121
	676	379	438	346	317	561	270	627	44	4	0	95
	602	477	400	332	324	407	239	719	38	4	-2	94
	541	560	296	296	287	314	289	487	54	60	141	73
	544	635	385	326	164	417	256	712	61	94	26	37
	539	495	379	301	201	496	286	715	26	11	76	57
	422	419	400	168	204	434	332	712	35	17	101	99
	433	529	408	170	170	488	250	656	31	11	112
	378	588	398	198	357		225	731		41	157
	407	609		232	168			682			94
	574	636			268			580
		616			185
		599			191
		577			308
N	14	17	12	13	17	11	12	14	11	12	13	10
Average	502.071	548.882	398.333	258.462	243	454.909	266	653.357	42.5455	41.8333	74.9231	82.2
SE	22.7203	18.7552	11.207	17.2807	17.1668	19.6975	10.2506	19.7441	6.66383	10.371	15.0556	7.4024
	DiD
	wtXPLN	K342E	R345A	R345D	K348E	R376A	H427D	R345A/R376A	K342E-K348E	R345D/R376D	R345D/H427D	R345A/R376A/H427D
	931	1000	919	834	992	1031	827	1085	878	856	861	887
	974	932	978	814	948	996	900	982	847	678	908	803
	1032	967	939	948	967	967	826	1001	888	875	917	877
	980	976	951	878	975	969	882	1054	881	828	908	892
	1018	975	926	882	974	996	882	1053	908	820	878	908
	975	934	902	948	948	1065	860	1048	902	900	902	916
	1022	896	894	943	983		820	939	807	832	888	837
	1052	928	824	918			777	936	849	848	858	883
		957	924	860			797	945
		981	889	809			758	874
			825				762
							783
N	8	10	11	10	7	6	12	10	8	8	8	8
Average	998	954.6	906.455	883.4	969.571	1004	822.833	991.7	870	829.625	890	875.375
SE	13.9936	9.92662	14.4357	17.1485	6.30516	15.4618	14.2041	21.5014	11.8894	23.5796	7.944	13.2947
PI(3,5)P2 binding
	EGFP					DiD
	WT	K342E/K348E	R345D/H427D	R345A/R376A/H427D		WT	K342E/K348E	R345D/H427D	R345A/R376A/H427D
	312	285	-7	74		734	781	847	841
	251	355	51	38		770	795	913	877
	237	358	59	57		724	808	825	911
	216	307	64	72		707	696	819	826
	209	260	42	54		716	716	800	850
	346	259	56	39		800	656	850	905
	318	142	82	61		737	691	874	900
	305	181	36	-3		769	707	899	834
	318	135	70	4		750	721	907	848
	334	285	60	74		729	667	873	819
	319	192	72	81		742			800
	350		57	77					852
N	12	11	12	12		11	10	10	12
Average	292.917	250.818	53.5	52.3333		743.455	723.8	860.7	855.25
SE	14.5787	23.6596	6.59028	8.08884		8.2024	16.8172	12.3262	10.3082

## Sheet: Figure 5
										Figure 5d
Figure 5a											Fluorescence(a.u.)
Figure 5A	wtARHGEF3			K342E/K342E						Time	WT	K342E/K348E
Expt1	#Cells	%Cells		#Cells	%Cells					-2	1246.13	1254.84
PM localized	56	78.8732		13	17.8082					-1.75	1243.54	1212.96
not PM localized	16	22.5352		60	82.1918					-1.5	1269.61	1237.28
Expt 2										-1.25	1245.96	1261.37
PM localized	49	81.6667		17	27.4194					-1	1261.68	1243.87
not PM localized	11	18.3333		45	72.5806					-0.75	1257.94	1239.37
Expt 3										-0.5	1264.4	1242.94
PM localized	48	80		8	13.1148					-0.25	1286.21	1260.98
not PM localized	12	20		53	86.8852					0	1349.34	1200.19
										0.25	1494.42	1373.02
PM Localized	Expt 1	Expt2	Expt3	Avg	SEM	2-tailed T-test				0.5	1501.7	1470.34
wt	78.8732	81.6667	80	80.18	0.811398					0.75	1695.79	1592.28
mutants	17.8082	27.4194	13.1148	19.4474	4.20994	0.000144197				1	1759.88	1637.17
										1.25	1810.49	1708.57
										1.5	1887.11	1798.46
										1.75	1896.55	1871.88
										2	1979.99	1955.34
										2.25	1973.68	1930.69
Figure 5b										2.5	2004.2	2033.81
	Expt 1	Expt2	Expt3	Average	S.D.	SE	2-tailed T-test			2.75	2060.13	2049.7
Control	1	1	1	1	0.004421					3	2112.59	2089.75
WT	0.35	0.66	0.69	0.57	0.186685	0.107783	0.0164327			3.25	2115.32	2105.5
K342E/K348E	0.37	0.65	0.41	0.47	0.151772	0.0876256	0.00394809			3.5	2126.59	2098.16
R345D/R376D	0.44	0.62	0.5	0.52	0.091	0.0525389	0.000829619			3.75	2137.09	2147.26
R345D/H427D	0.37	0.4	0.4	0.39	0.018092	0.0104454	5.77466e-07			4	2188.92	2186.84
345A/376A/427D	0.14	0.36	0.51	0.34	0.190495	0.109982	0.00388821			4.25	2129.7	2170.53
										4.5	2152	2185.12
										4.75	2194.22	2238.97
										5	2208.53	2229.95
Figure 5c										5.25	2216.5	2227.3
	Expt 1	Expt 2	Expt 3	Expt 4	Expt 5	Average	SEM	2-tailed T-test		5.5	2216.61	2234.9
Control	1	1	1	1	1	1				5.75	2232.95	2254.71
WT	1.55153	2.71971	2.74673	1.28638	1.41761	1.94439	0.324783	0.0196564		6	2222.75	2238.77
K342E/K348E	0.68365	0.302423	2.07507	0.608264	0.35593	0.805067	0.325634	0.565982		6.25	2238.28	2268.97
								0.0382753		6.5	2289.59	2317.68
										6.75	2261.56	2297.93
										7	2260.47	2299.71
										7.25	2252.23	2241.68
										7.5	2304.66	2310.88
										7.75	2260.87	2294.38
										8	2310.51	2339.85
										8.25	2288.35	2301.57
										8.5	2300.68	2337.72
										8.75	2331.96	2358.92
										9	2301.39	2353.64
										9.25	2309.89	2348.38
										9.5	2340.09	2367.34
										9.75	2331.97	2379.61
										10	2325.36	2363.12
										10.25	2377.17	2401.22
										10.5	2337.75	2366.8
										10.75	2303.34	2327.13
										11	2349.04	2335.09
										11.25	2343.36	2405.26
										11.5	2352.01	2353.68
										11.75	2366.09	2395.84
										12	2398.69	2392.17
										12.25	2395.15	2430.88
										12.5	2363.88	2358.15
										12.75	2355.07	2386.2
										13	2404.33	2399.05
										13.25	2404.77	2395.34
										13.5	2375.78	2410.82
										13.75	2398.57	2384.88
										14	2400.83	2447.45
										14.25	2390.32	2397.23
										14.5	2395.31	2419.82
										14.75	2458.94	2445.09
										15	2402.27	2430.47

## Sheet: Figure 6a
SRFC based on β1-β2 loop				SRFC based on β1-β2, β3-β4, and β6-β7 loops				SRFC based on Entire PH Domain
Uniprot#	Name	SRFC Score		Uniprot#	Name	SRFC Score		Uniprot#	Name	SRFC Score
Q12774	GEF5	5.74899		O15068	MCF2L	15.2799		Q9H4E7	DEF6	29.0784
Q53QZ3	ARHGAP15	5.68928		Q8IWW6	GAP12	14.744		Q9UQC2	GAB2	28.4267
O75563	SKAP2	5.50469		O43307	GEF9	14.7054		Q13480	GAB1	28.1557
Q86WV1	SKAP1	5.49203		Q9BXB5	OSBPL10	13.5818		Q12774	GEF5	27.9056
Q86WG5	SBF2	5.44275		Q13480	GAB1	12.9841		Q9UH65	SWAP70	27.8235
Q96S99	PLEKHF1	5.351		Q86WV1	SKAP1	12.9551		Q8IWW6	GAP12	25.9441
Q9UQC2	GAB2	5.04215		Q9UQC2	GAB2	12.788		Q96S99	PLEKHF1	24.2775
O15068	MCF2L	5.0396		Q9BQI7	PSD2	11.4766		O43307	GEF9	24.1763
Q9BQI7	PSD2	4.67996		Q9HB21	PLEKHA1	10.8774		Q5VV41	GEF16	23.8966
Q8IWW6	GAP12	4.50988		Q8N5V2	NGEF	10.7964		Q06187	BTK	22.1174
Q06187	BTK	4.3278		Q06187	BTK	10.306		Q9NR81	GEF3	21.5885
Q9UNA1	GAP26	4.28942		Q9H4E7	DEF6	10.2535		Q53QZ3	ARHGAP15	21.1545
Q13480	GAB1	4.24365		Q96CS7	PLEKHB2	10.2031		Q9BXB5	OSBPL10	20.9908
Q8N5V2	NGEF	3.77408		Q53QZ3	ARHGAP15	10.0797		O75563	SKAP2	20.6562
P31749	AKT1	3.45964		Q12774	GEF5	10.0364		O15068	MCF2L	20.507
Q08881	ITK	3.35804		O75563	SKAP2	10.0098		Q86WV1	SKAP1	20.2417
Q5VV41	GEF16	2.84906		Q96S99	PLEKHF1	9.84714		Q8N5V2	NGEF	19.4182
Q9HB21	PLEKHA1	2.83054		Q9NR81	GEF3	8.34711		Q86WG5	SBF2	19.2996
Q8N4T4	GEF39	2.68377		Q9UH65	SWAP70	7.46604		Q9HB21	PLEKHA1	19.2298
O43307	GEF9	2.59729		Q9NW61	PLEKHJ1	7.29866		Q14155	GEF7	19.1378
O60496	DOK2	2.39348		Q86WG5	SBF2	6.73421		Q969H4	CNK1	17.0979
Q9H4E7	DEF6	2.35658		Q9BRC7	PLCD4	6.68502		Q15027	ACAP1	15.5972
Q96CS7	PLEKHB2	2.29774		Q5VV41	GEF16	6.61129		Q96CS7	PLEKHB2	15.533
Q8IYI6	EXOC8	2.25995		Q8IYI6	EXOC8	6.47156		Q8IYI6	EXOC8	14.9291
Q9H0X9	OSBPL5	2.0232		Q14155	GEF7	6.42145		Q9UNA1	GAP26	14.5889
Q969H4	CNK1	1.92044		Q9UNA1	GAP26	5.50273		Q9BQI7	PSD2	13.0403
Q9BXB5	OSBPL10	1.80451		O60496	DOK2	4.2684		Q9BRC7	PLCD4	11.1023
Q9NW61	PLEKHJ1	0.789248		Q969H4	CNK1	4.1662		P15498	Vav1	10.9382
Q14155	GEF7	0.744088		Q15027	ACAP1	2.41935		O60496	DOK2	9.74097
Q15027	ACAP1	0.349225		P15498	Vav1	1.72851		Q08881	ITK	9.72408
Q9UH65	SWAP70	0.0790677		P31749	AKT1	1.65807		P31749	AKT1	9.17523
P15498	Vav1	-0.992689		Q8N4T4	GEF39	1.03034		Q8N4T4	GEF39	7.62825
Q9BRC7	PLCD4	-1.5559		Q86UX7	FERMT3	0.436676		Q9NW61	PLEKHJ1	5.73452
Q9NR81	GEF3	-2.19416		Q08881	ITK	0.116648		Q9H0X9	OSBPL5	2.14447
Q86UX7	FERMT3	-2.26357		Q9H0X9	OSBPL5	-0.233634		Q86UX7	FERMT3	-2.11327
P51813	BMX	2.30334		P51813	BMX	1.95055		Q9H8W4	PLEKHF2	3.35094
Q7L591	DOK3	2.06808		Q9H8W4	PLEKHF2	1.41159		Q9BZF1	OSBPL8	-0.103728
Q9BZF1	OSBPL8	1.88967		Q07890	SOS2	0.337573		P51813	BMX	-0.836528
Q99704	DOK1	1.83268		Q9BZF1	OSBPL8	-0.169095		P08567	PLEK_PH2	-2.91508
P08567	PLEK_PH2	1.54005		Q7L591	DOK3	-1.45448		Q7L591	DOK3	-5.46877
Q07890	SOS2	0.940798		O60333	KIF1B	-2.26308		Q07890	SOS2	-5.58055
Q8TD55	PLEKHO2	0.876262		Q99704	DOK1	-2.46109		O60333	KIF1B	-7.35806
P42331	GAP25	0.151155		P20936	RASA1	-2.89918		O94806	PRKD3	-7.80979
Q9H8W4	PLEKHF2	-0.219255		P08567	PLEK_PH2	-3.87344		Q6ZNL6	FGD5_PH2	-8.92394
Q8N556	AFAP1_PH2	-0.633458		Q8TD55	PLEKHO2	-4.13312		Q8TD55	PLEKHO2	-9.55932
P20936	RASA1	-1.08099		P25098	GRK2	-5.01524		P20936	RASA1	-11.0657
Q13972	RASGRF1_PH2	-1.12622		Q6ZNL6	FGD5_PH2	-5.37245		P08567	PLEK_PH1	-12.2144
Q14449	GRB14	-1.38669		P42331	GAP25	-5.7156		P25098	GRK2	-12.3435
O60333	KIF1B	-1.96584		O94806	PRKD3	-6.72208		P42331	GAP25	-13.0281
P08567	PLEK_PH1	-2.0097		Q8N556	AFAP1_PH2	-8.09267		Q6ZNL6	FGD5_PH1	-13.6393
Q96AC1	FERMT2	-2.27932		Q494U1	PLEKHN1_PH2	-8.10613		P16885	PLCG2	-15.3603
O94806	PRKD3	-2.69038		Q8NDX1	PSD4	-8.33311		Q494U1	PLEKHN1_PH2	-15.8694
Q6ZNL6	FGD5_PH1	-2.69101		Q6ZNL6	FGD5_PH1	-8.70921		Q8N556	AFAP1_PH2	-16.8589
Q8NDX1	PSD4	-3.08574		Q96AC1	FERMT2	-8.98144		Q13972	RASGRF1_PH2	-16.9178
Q6ICB4	PHETA2	-3.20745		Q6ICB4	PHETA2	-9.02904		Q96AC1	FERMT2	-18.1507
Q6ZNL6	FGD5_PH2	-3.7219		Q13972	RASGRF1_PH1	-9.15634		Q8NDX1	PSD4	-19.7004
Q494U1	PLEKHN1_PH2	-3.73997		Q9ULZ2	STAP1	-9.99585		Q99704	DOK1	-19.7672
P25098	GRK2	-3.81585		P08567	PLEK_PH1	-10.4791		Q9ULZ2	STAP1	-21.5341
Q13972	RASGRF1_PH1	-4.59997		Q8N556	AFAP1_PH1	-10.5005		Q13972	RASGRF1_PH1	-21.7292
Q9UKG1	APPL1	-4.64876		Q13972	RASGRF1_PH2	-11.6452		Q6ICB4	PHETA2	-26.4245
Q9ULZ2	STAP1	-4.69659		P16885	PLCG2	-11.9901		Q14451	GRB7	-27.1393
Q494U1	PLEKHN1_PH1	-5.64279		Q9UKG1	APPL1	-15.6085		Q8N556	AFAP1_PH1	-27.385
Q8N556	AFAP1_PH1	-5.82456		Q14451	GRB7	-16.4983		Q8TEW6	DOK4	-28.426
P16885	PLCG2	-6.06318		Q8NEU8	APPL2	-17.6236		Q494U1	PLEKHN1_PH1	-29.8196
Q8NEU8	APPL2	-6.23003		Q14449	GRB14	-19.2564		Q9UKG1	APPL1	-30.7604
Q14451	GRB7	-7.11109		Q8TEW6	DOK4	-19.4116		Q8NEU8	APPL2	-31.4131
Q8TEW6	DOK4	-8.50635		Q494U1	PLEKHN1_PH1	-22.4179		Q14449	GRB14	-35.3079

## Sheet: Figure 6b
Name	%b1-b2	%(b3-b4 & b6-b7)	%Rest of PH domain
FERMT3	47.0253	0	52.9747
OSBPL5	45.9682	0	54.0318
PSD2	35.8886	52.1205	11.9909
AKT1	31.5178	0	68.4822
GAP26	29.402	8.31669	62.2813
GEF39	28.9147	0	71.0853
SBF2	28.2013	6.69165	65.107
SKAP1	27.1322	36.8699	35.9979
ARHGAP15	26.8939	20.754	52.3521
SKAP2	26.649	21.8099	51.5411
ITK	25.8999	0	74.1001
MCF2L	24.5751	49.9356	25.4893
DOK2	24.5713	19.2477	56.181
PLEKHF1	22.041	18.5198	59.4393
GEF5	20.6016	15.3641	64.0344
BTK	19.5674	27.0295	53.4031
NGEF	19.4358	36.1637	44.4005
GAB2	17.7374	27.2486	55.014
GAP12	17.3831	39.4468	43.1701
EXOC8	15.1379	28.2106	56.6515
GAB1	15.0721	31.0434	53.8845
PLEKHB2	14.7926	50.894	34.3134
PLEKHA1	14.7195	41.8457	43.4348
GEF16	11.9225	15.7438	72.3337
CNK1	11.232	13.1347	75.6333
PLEKHJ1	10.8136	89.1864	0
GEF9	10.7431	50.0827	39.1742
OSBPL10	8.5967	56.107	35.2963
DEF6	8.1042	27.1573	64.7385
GEF7	3.88806	29.6658	66.4462
ACAP1	2.23902	13.2724	84.4886
SWAP70	0.284176	26.5494	73.1664
VAV1	0	22.8079	77.1921
GEF3	0	44.3234	55.6766
PLCD4	0	65.1034	34.8966

## Sheet: Figure 6c
Amino Acids
A		-1.0059			-0.312756	-0.782759				-0.782759			1.29668		0.603535								1.009					-0.782759		-0.782759			0.603535	-0.782759	1.009			0.315853	-0.782759	-0.782759		0.603535			0.603535	1.009			0.315853
V	-0.0896122	1.11436	0.0439192				1.009	-1.88137	-0.0896122	1.29668	-0.0896122			0.603535							0.603535		-0.0896122	0.0927094	-1.18822				0.470004		1.70215	0.315853				0.603535		-0.782759		-0.782759		-0.495077	1.009		-0.0896122	0.315853		-0.0896122
I		-1.18822	-0.559616	-1.47591			-0.782759			-0.0896122														-0.782759	-0.782759				1.29668	0.315853	-1.18822	0.315853											0.603535		-0.0896122	0.278113		-0.377294
L	-0.782759	1.51983	1.41447	1.009				0.0707305	-0.0896122	-0.782759	-0.782759			0.826679	0.421213						-1.0059	-0.495077	-0.0896122	-0.0896122	0.220543	-0.782759			-0.0896122	-0.0470525	0.498175	-0.0896122					1.009					-0.377294	-0.495077		-1.69905	0.0645385	-0.0896122	-0.040822
M				0.133531				-0.0896122	-0.0896122																					0.603535																		0.603535
F	0.603535	-0.0896122					-1.0059		-0.0896122									0.603535			-0.782759	-1.47591	0.258695	-0.0896122	-0.782759	0.24686					-0.495077	-0.93691	0.421213												-0.782759	1.29668
Y			-0.782759				-0.340927				-0.0896122					0.603535		-1.47591				0.0281709									-0.649228	1.009	-0.0896122	-1.18822	-0.0896122							1.51983
W							0.470004											-0.0324537				0.24686
S					1.009		0.603535		-1.0059		0.603535	0.0927094	-2.03552			0.603535	0.421213		0.603535								1.009	-1.0059	-0.0896122		0.315853		-1.18822	0.603535	0.0927094	-0.495077	-1.88137	-0.0896122	0.315853	-0.0896122	0.603535				0.603535		1.009		-0.0896122
T	0.603535	-0.782759	-0.782759				-0.782759		0.603535			0.315853	0.603535		-0.495077	-1.47591	-1.18822		-0.0896122	0.603535				1.009		0.603535		-0.312756	0.315853		0.603535		1.29668	-1.47591	1.009		-0.782759				-1.18822				0.315853				-0.782759
N	0.603535								-1.18822				-0.782759				0.757686										1.009	0.421213							0.603535				0.603535								0.603535		0.603535
Q					0.315853				-0.782759		0.133531		-0.0896122		0.315853	-0.782759	-0.782759		0.421213	0.315853				0.603535		0.826679	-0.782759		0.315853		-0.0896122		-0.495077			0.315853		0.603535	0.826679	0.315853			-0.649228
C				1.29668																	-1.18822		-0.495077						1.29668				0.603535
G	0.603535					0.0588078						-0.0896122	-0.782759			-0.782759	0.603535										-1.07044	-0.312756	-0.495077		-0.782759		-0.0896122	0.603535		-2.03552	0.603535	-0.377294	-1.18822					-0.00260078
P	-0.495077	-0.377294												-0.0896122				-1.18822		1.51983							-0.0896122								-0.0896122		1.009		0.603535			0.0281709			0.603535		-0.340927
D	-0.0896122		-0.782759		0.603535										0.315853					-1.18822						1.009	-0.782759	0.826679							-0.377294	0.603535	-0.0896122	-0.559616		1.009				0.603535	0		0.19807		0.826679
E	1.009		0.315853		0.133531							1.009	1.009				0.826679			-0.377294							0.315853	0.603535			-0.495077			-0.495077	0.603535	0.0645385	-0.0896122	0.315853	-0.0896122	-0.0896122			0.315853	-0.495077	-0.782759		-1.18822		-0.0896122
H					-0.0896122								0.315853		1.009						-0.0896122	0.19807							-0.782759								1.009							-0.782759					1.009
K	-1.18822			0.0774419					-0.600438	0.285081	-0.782759	-0.377294	-0.377294	-1.18822	-0.782759	0.315853	-0.0896122		-0.176624	0.421213						-0.243763	-0.0896122	-0.0896122	-0.782759					0.470004	0.421213	-1.47591	-0.426084		0.421213	-0.495077		0.603535	0.516524	-1.18822	0.603535				1.009
R	-0.0896122			-1.18822						-0.0896122	0.421213	-0.495077	-0.782759	-0.0896122	-0.377294	0.133531	-0.0896122	-0.782759	0.133531	-0.377294	0.516524			-0.782759		-1.07044	-0.495077		-0.0896122					1.29668	-1.18822	0.603535		1.009	0.603535	0.603535			0.826679				0.603535		-1.47591
AKT1	A	I	V	K	E	G	W	L	H	K	R	G	E	Y	I	K	T	W	R	P	R	Y	F	L	L	K	N	D	G	T	F	I	G	Y	K	E	R	P	Q	D	V	D	Q	R	E	A	P	L	N
[truncated: 55 more columns]

## Sheet: Figure 6d
Alignment Position / Amino Acids	15	16	17	18	21	22	23	25	26	27	28	29	30	31	32	47	48	49	63	64	65	66	67	68	69	70	71	72	86	87	88	89	97	98	99	100	101	102	103	104	124	125	126	127	128	129	130	137	138
A		-1.5929			-0.312756	-0.782759				-0.782759			1.29668		0.635352								1.913					-0.782759		-0.782759			0.635352	-0.782759	1.913			0.315853	-0.782759	-0.782759		0.635352			0.635352	1.913			0.315853
C				1.29668																	-1.18822		-0.495773						1.29668				0.635352
D	-0.896122		-0.782759		0.635352										0.315853					-1.18822						1.913	-0.782759	0.826679							-0.377294	0.635352	-0.896122	-0.559616		1.913				0.635352			0.198699		0.826679
E	1.913		0.315853		0.133531							1.913	1.913				0.826679			-0.377294							0.315853	0.635352			-0.495773			-0.495773	0.635352	0.645385	-0.896122	0.315853	-0.896122	-0.896122			0.315853	-0.495773	-0.782759		-1.18822		-0.896122
F	0.635352	-0.896122					-1.5929		-0.896122									0.635352			-0.782759	-1.47597	0.258695	-0.896122	-0.782759	0.246868					-0.495773	-0.936912	0.421213												-0.782759	1.29668
G	0.635352					0.588785						-0.896122	-0.782759			-0.782759	0.635352										-1.74414	-0.312756	-0.495773		-0.782759		-0.896122	0.635352		-2.35522	0.635352	-0.377294	-1.18822					-0.267818
H					-0.896122								0.315853		1.913						-0.896122	0.198699							-0.782759								1.913							-0.782759					1.913
I		-1.18822	-0.559616	-1.47597			-0.782759			-0.896122														-0.782759	-0.782759				1.29668	0.315853	-1.18822	0.315853											0.635352		-0.896122	0.278113		-0.377294
K	-1.18822			0.774419					-0.643778	0.285813	-0.782759	-0.377294	-0.377294	-1.18822	-0.782759	0.315853	-0.896122		-0.176624	0.421213						-0.243763	-0.896122	-0.896122	-0.782759					0.473629	0.421213	-1.47597	-0.426844		0.421213	-0.495773		0.635352	0.516524	-1.18822	0.635352				1.913
L	-0.782759	1.51983	1.41447	1.913				0.773491	-0.896122	-0.782759	-0.782759			0.826679	0.421213						-1.5929	-0.495773	-0.896122	-0.896122	0.225428	-0.782759			-0.896122	-0.475254	0.498175	-0.896122					1.913					-0.377294	-0.495773		-1.69957	0.645385	-0.896122	-0.482199
M				0.133531				-0.896122	-0.896122																					0.635352																		0.635352
N	0.635352								-1.18822				-0.782759				0.757686										1.913	0.421213							0.635352				0.635352								0.635352		0.635352
P	-0.495773	-0.377294												-0.896122				-1.18822		1.51983							-0.896122								-0.896122		1.913		0.635352			0.281788			0.635352		-0.349266
Q					0.315853				-0.782759		0.133531		-0.896122		0.315853	-0.782759	-0.782759		0.421213	0.315853				0.635352		0.826679	-0.782759		0.315853		-0.896122		-0.495773			0.315853		0.635352	0.826679	0.315853			-0.649228
R	-0.896122			-1.18822						-0.896122	0.421213	-0.495773	-0.782759	-0.896122	-0.377294	0.133531	-0.896122	-0.782759	0.133531	-0.377294	0.516524			-0.782759		-1.74414	-0.495773		-0.896122					1.29668	-1.18822	0.635352		1.913	0.635352	0.635352			0.826679				0.635352		-1.47597
S					1.913		0.635352		-1.5929		0.635352	0.92794	-2.35522			0.635352	0.421213		0.635352								1.913	-1.5929	-0.896122		0.315853		-1.18822	0.635352	0.92794	-0.495773	-1.88137	-0.896122	0.315853	-0.896122	0.635352				0.635352		1.913		-0.896122
T	0.635352	-0.782759	-0.782759				-0.782759		0.635352			0.315853	0.635352		-0.495773	-1.47597	-1.18822		-0.896122	0.635352				1.913		0.635352		-0.312756	0.315853		0.635352		1.29668	-1.47597	1.913		-0.782759				-1.18822				0.315853				-0.782759
V	-0.896122	1.11437	0.439192				1.913	-1.88137	-0.896122	1.29668	-0.896122			0.635352							0.635352		-0.896122	0.92794	-1.18822				0.473629		1.72147	0.315853				0.635352		-0.782759		-0.782759		-0.495773	1.913		-0.896122	0.315853		-0.896122
W							0.473629											-0.324537				0.246868
Y			-0.782759				-0.349266				-0.896122					0.635352		-1.47597				0.281788									-0.649228	1.913	-0.896122	-1.18822	-0.896122							1.51983
Sum of Squares	9.95373	9.05897	4.44467	9.54885	5.08168	0.95938	8.17229	4.94088	8.59216	4.59457	3.43042	5.81157	14.175	4.10501	5.44103	4.32884	5.46924	4.71206	1.43315	4.68731	6.03541	2.60409	5.57834	7.7558	2.68812	8.52174	13.5382	5.41319	7.66694	1.34201	7.45578	5.53992	5.92989	7.16191	12.3253	9.69865	17.3229	6.13403	4.99922	7.24028	1.81555	3.58476	5.78048	2.74578	7.43449	5.93458	6.84328	1.58157	12.9032
Sum of Squares / 20	0.497687	0.452949	0.222234	0.477443	0.254084	0.047969	0.408614	0.247044	0.429608	0.229728	0.171521	0.290579	0.708749	0.205251	0.272052	0.216442	0.273462	0.235603	0.0716577	0.234365	0.30177	0.130205	0.278917	0.38779	0.134406	0.426087	0.67691	0.270659	0.383347	0.0671007	0.372789	0.276996	0.296494	0.358095	0.616263	0.484932	0.866144	0.306701	0.249961	0.362014	0.0907775	0.179238	0.289024	0.137289	0.371724	0.296729	0.342164	0.0790787	0.64516
AKT1 PH Sequence	A	I	V	K	E	G	W	L	H	K	R	G	E	Y	I	K	T	W	R	P	R	Y	F	L	L	K	N	D	G	T	F	I	G	Y	K	E	R	P	Q	D	V	D	Q	R	E	A	P	L	N
Positon AKT	1	2	3	4	5	6	7	8	9	10	11	12	13	14	15	16	17	18	19	20	21	22	23	24	25	26	27	28	29	30	31	32	33	34	35	36	37	38	39	40	41	42	43	44	45	46	47	48	49
[truncated: 55 more columns]

## Sheet: Figure 7a
Uniprot ID	Name	SRFC Score
Q96N96	SPATA13	32.8313
Q9BRR9	ARHGAP9	24.8489
Q9NR80	ARHGEF4	20.4736
Q2WGN9	GAB4	19.0534
Q7Z628	NET1	17.1492
Q8TCU6	PREX1	16.2642
O95248	SBF1	15.3127
Q9ULL1	PLEKHG1	14.6358
Q70Z35	DEPDC2	14.2185
Q13424	SNTA1_PH2	12.9258
Q58EX7	PLEKHG4	12.6769
O60890	OPHN1	12.2929
Q8WWW8	GAB3	11.1824
Q9Y5P4	CERT1	11.1304
Q9HB20	PLEKHA3	11.0413
Q15283	RASA2	10.9329
Q96DR7	SGEF	10.6631
O94827	PLEKHG5	10.538
Q6ZUM4	ARHGAP27	10.2546
Q9UQ16	DNM3	10.1308
Q86YR7	MCF2L2	10.1167
Q9H254	SPTBN4	9.88127
A1L390	PLEKHG3	9.8514
Q8WZ64	CENTD1_PH3	9.85061
Q969R2	OSBP2	9.63235
Q9Y4F1	FARP1_PH2	9.61186
Q96JA3	PLEKHA8	9.52452
Q9HB19	PLEKHA2_PH2	9.44471
Q13425	SNTB2_PH2	9.18334
Q14644	RASA3	8.96312
Q9HD67	MYO10_PH2	8.93804
Q8WZ64	CENTD1_PH2	8.64293
Q7Z6J4	FGD2_PH1	8.51011
Q01082	SPTBN1	8.42369
Q8WZ64	CENTD1_PH1	8.40557
Q3KR16	PLEKHG6	8.31852
P22059	OSBP	7.52131
Q9BXB4	OSBPL11	7.43367
Q9Y243	AKT3	7.28196
P98174	FGD1__PH1	7.22479
O43150	DDEF2	7.02026
Q9NYT0	PLEK2_PH2	6.90432
Q8N1W1	RGNEF	6.82511
Q12802	AKAP13	6.79131
Q9NYI0	PSD3	6.64597
O14578	CIT	6.56322
Q86SQ0	PHLDB2	6.56318
Q5JSP0	FGD3_PH1	6.50793
Q8IVF5	TIAM2_PH1	6.4927
Q9UPR0	PLCL2	6.46362
Q9UF11	PLEKHB1	6.399
Q86UU1	PHLDB1	6.32451
Q9NZM3	ITSN2	6.27334
Q9UQQ2	SH2B3	6.16848
P51178	PLCD1	6.11246
Q96P48	CENTD2_PH2	6.10488
A5PKW4	PSD1	5.97634
Q9NRC6	SPTBN5	5.86637
Q9NQW6	ANLN	5.83599
Q15139	PRKD1	5.59478
O14492	SH2B2	5.48932
Q05193	DNM1	5.31779
Q96P48	CENTD2_PH1	5.15589
Q8WZ64	CENTD1_PH4	5.10689
Q8TDY4	DDEFL1	4.73368
P98174	FGD1_PH2	4.65259
O75038	PLCH2	4.61637
Q9UN19	DAPP1	4.49314
Q9ULH1	DDEF1	4.41523
Q92974	ARHGEF2	4.1406
P31751	AKT2	4.11757
Q8WWN8	CENTD3_PH1	3.78621
Q9Y5J5	PHLDA3	3.67313
Q96M96	FGD4_PH1	3.59645
Q9NRF2	SH2B1	3.52737
Q53GA4	PHLDA2	3.48038
Q8IW93	ARHGEF19	3.48008
P10911	MCF2	3.43521
Q9BYX2	TBC1D2	3.39047
Q7Z5H3	ARHGAP22	3.35601
Q15057	CENTB2	3.27544
O75962	TRIO_PH2	3.26426
Q7Z6J4	FGD2_PH2	3.07599
Q9BST9	RTKN	3.04191
O94887	FARP2_PH2	3.02196
Q96P50	CENTB5	2.92447
Q9Y2H5	PLEKHA6	2.39895
Q9HB19	PLEKHA2_PH1	2.3546
Q9H4L5	OSBPL3	2.30791
Q5JSP0	FGD3_PH2	2.07119
Q9ULM0	PLEKHH1_PH1	2.00125
Q6ZSZ5	ARHGEF18	1.97788
Q96SU4	OSBPL9	1.96223
Q8IVE3	PLEKHH2_PH2	1.92541
Q6WCQ1	MPRIP_PH2	1.9055
Q8WZ64	CENTD1_PH5	1.88665
O15020	SPTBN2	1.86529
Q13009	TIAM1_PH1	1.80368
Q8WWN8	CENTD3_PH2	1.73333
Q15111	PLCL1	1.68869
P50570	DNM2	1.63761
P42680	TEC	1.5964
Q4KWH8	PLCH1	1.59079
O95294	RASAL1	1.55304
Q9NPF8	CENTA2_PH2	1.2538
Q9ULM0	PLEKHH1_PH2	1.13848
Q9Y4F1	FARP1_PH1	1.09685
Q8IWE5	PLEKHM2	0.94763
Q9BZF3	OSBPL6	0.875959
Q15052	ARHGEF6	0.77341
Q86XP1	DGKH	0.484096
Q99418	CYTH2	0.139491
Q8IVE3	PLEKHH2_PH1	0.11155
Q7Z736	PLEKHH3	0.077961
Q9Y4G2	PLEKHM1_PH2	-0.230511
O14939	PLD2	-0.249451
Q8N264	ARHGAP24	-0.33557
Q5VT25	CDC42BPA	-0.41264
Q8WWN8	CENTD3_PH3	-0.51091
Q9HD67	MYO10_PH1	-0.765865
Q6DT37	CDC42BPG	-0.979268
Q9BZF2	OSBPL7	-1.00904
P78314	SH3BP2	-1.15768
Q9BZL6	PRKD2	-1.36897
Q15811	ITSN1	-1.54804
P52735	VAV2	-1.61336
Q9Y5S2	CDC42BPB	-1.66849
Q9NYT0	PLEK2_PH1	-1.7505
Q96P48	CENTD2_PH3	-1.75942
Q9Y4G2	PLEKHM1_PH1	-1.76662
Q96BY6	DOCK10	-1.7697
Q53GL0	PLEKHO1	-1.77494
O43374	RASA4_PH2	-1.80718
Q9QX11	PSCD1	-1.84641
O43739	CYTH3	-1.90585
Q16760	DGKD	-1.94285
Q6ZVD8	PHLPP2	-1.96485
Q9NPF8	CENTA2_PH1	-2.06686
Q9ULU8	CADPS	-2.17619
Q8WXI2	CNKSR2	-2.22511
O75962	TRIO_PH1	-2.40299
Q9HAU0	PLEKHA5	-2.54653
Q96M96	FGD4_PH2	-2.63356
Q9H2D6	TRIOBP	-2.74333
Q9H4M7	PLEKHA4	-2.76163
Q9UIA0	PSCD4	-3.2096
P35568	IRS1	-3.37611
Q8N4X5	AFAP1L2_PH2	-3.46949
Q5JSL3	DOCK11	-3.96432
Q07889	SOS1	-4.1955
Q6WCQ1	MPRIP_PH1	-4.21533
Q86UW7	CADPS2	-4.55907
O94887	FARP2_PH1	-4.71104
Q70E73	RAPH1	-5.1851
P19174	PLCG1	-5.47423
O60346	PHLPP1	-5.60267
Q9P227	ARHGAP23	-6.15256
Q8WWN9	ICEF1	-7.10967
Q9BZ29	DOCK9	-7.34773
Q9UKW4	VAV3	-7.37386
O14827	RASGRF2_PH1	-7.50762
Q13393	PLD1	-7.82979
Q7Z5R6	APBBLIP	-7.98629
P35626	ADRBK2	-9.1903
Q5KSL6	DGKK	-9.83934
O14827	RASGRF2_PH2	-10.2875
Q8IZC4	PLEKHK1	-10.2957
Q9BQL6	C20ORF42	-10.3278
Q54A15	DTGCU2	-10.3278
Q12756	KIF1A	-10.4681
Q5T5U3	ARHGAP21	-11.2053
Q9P104	DOK5	-18.0241
Q8N4X5	AFAP1L2_PH1	-18.287
Q13322	GRB10	-21.8509
Q6PKX4	DOK6	-25.0824

## Sheet: Suppl. Fig. 1b
Fluorescence (a.u.)	EGFP Conc (nM)
1042.15	5
2512.37	10
4153.18	15
5628.72	20
6205.72	25
9490.11	35
10852.6	40
14354.2	50
21794	80
26496.8	100

[truncated: 4 more sheets: Suppl. Fig.2, Suppl. Fig. 3b, Suppl. Fig.5b, Suppl. Fig. 7]
